# Supplementary material for: GeneTerpret: a customizable multilayer approach to genomic variant prioritization and interpretation
Source: BMC Med Genomics. 2022 Feb 18;15:31. doi: 10.1186/s12920-022-01166-3 (PMC8857790; doi:10.1186/s12920-022-01166-3)
Supplement: Supplementary file 2 — Additional file 2: Table S1. Comparison of GeneTerpret and other GVI platforms [file 12920_2022_1166_MOESM2_ESM.xlsx]

## Sheet: Table S1
		Supplementary Table S1) Comparison of GeneTerpret with other GVI* platforms
		Metric	wANNOVAR	GeneTalk	eXtasy	Phen-Gen	Exomiser	OVA	QueryOR	Variant Ranker	VEP	VCF-Server	Mutation Distiller	VarFish	GeneTerpret
		Publication Date	2012	2012	2013	2014	2014	2015	2017	2017	2019	2019	2019	2020	2021
		HPO Terms	X	X	X		X	X	X				X	X	X
		Mondo Terms					X								X
		Gene Lists		X			X	X	X				X	X	X
		OMIM	X	X			X	X	X		X		X	X	X
		ClinVar					X	X			X	X	X	X	X
		Orphanet						X			X		X		X
		Cross-species Investigation					X	X							X
		Gene Expression					X		X				X		X
		Homology													X
		Molecular Interactions**					X	X	X	X			X		X
		CNV Analysis					X				X
		Family/ Cohort Based Analysis	X	X			X			X		X		X	X
		ACMG Variant Classification												X	X
		Flexible/ Customizable				X							X	X	X
		No Registration	X		X	X	X	X		X	X	X	X	X	X
		*Genome Variant Interpretation
		** Protein-protein interactions or pathway analysis
		Link to each reference:	Paper
		wANNOVAR	PMID: 22717648
		GeneTalk	PMID: 22826540
		eXtasy	PMID: 24076761
		Phen-Gen	PMID: 25086502
		Exomiser	PMID: 24162188
		Ontology Variant Analysis	PMID: 26272982
		QueryOR	PMID: 28454514
		Variant Ranker	PMID: 28716001
		VEP	PMID: 27268795
		VCF-Server	PMID: 31127704
		Mutation Distiller	PMID: 31106342
		VarFish	PMID: 32338743
		VarSome	PMID: 30376034
