# Supplementary material for: GeneTerpret: a customizable multilayer approach to genomic variant prioritization and interpretation
Source: BMC Med Genomics. 2022 Feb 18;15:31. doi: 10.1186/s12920-022-01166-3 (PMC8857790; doi:10.1186/s12920-022-01166-3)
Supplement: Supplementary file 3 — Additional file 3: Table S9. A list of variants included in the study as validated by the Mutalyzer [24]. The variants were checked to ensure their Human Genome Variation Society (HGVS) compliance. [file 12920_2022_1166_MOESM3_ESM.xlsx]

## Sheet: Table_S9
Input	Errors and warnings	AccNo	Genesymbol	Variant	Reference Sequence Start Descr.	Coding DNA Descr.	Protein Descr.	GeneSymbol Coding DNA Descr.	GeneSymbol Protein Descr.	Genomic Reference	Coding Reference	Protein Reference	Affected Transcripts	Affected Proteins	Restriction Sites Created	Restriction Sites Deleted
NM_005859.4:c.812_814delTCT		NM_005859.4	PURA_v001	c.812_814delTCT	n.871_873del	c.812_814del	p.(Phe271del)	PURA_v001:c.812_814del	PURA_v001:p.(Phe271del)		NM_005859.4	NP_005850.1	NM_005859.4(PURA_v001):c.812_814del	NM_005859.4(PURA_i001):p.(Phe271del)	BfuAI,BspMI,LpnPI	HpyAV
NM_000314.4:c.395G>A		NM_000314.4	PTEN_v001	c.395G>A	n.1426G>A	c.395G>A	p.(Gly132Asp)	PTEN_v001:c.395G>A	PTEN_v001:p.(Gly132Asp)		NM_000314.4	NP_000305.3	NM_000314.4(PTEN_v001):c.395G>A	NM_000314.4(PTEN_i001):p.(Gly132Asp)		BsrI,FspEI,LpnPI
NM_002834.4:c.209A>G		NM_002834.4	PTPN11_v001	c.209A>G	n.423A>G	c.209A>G	p.(Lys70Arg)	PTPN11_v001:c.209A>G	PTPN11_v001:p.(Lys70Arg)		NM_002834.4	NP_002825.3	NM_002834.4(PTPN11_v001):c.209A>G	NM_002834.4(PTPN11_i001):p.(Lys70Arg)		ApoI,MluCI
NM_017617.5:c.1934G>A		NM_017617.5	NOTCH1_v001	c.1934G>A	n.2196G>A	c.1934G>A	p.(Cys645Tyr)	NOTCH1_v001:c.1934G>A	NOTCH1_v001:p.(Cys645Tyr)		NM_017617.5	NP_060087.3	NM_017617.5(NOTCH1_v001):c.1934G>A	NM_017617.5(NOTCH1_i001):p.(Cys645Tyr)		HpyCH4III
NM_001008537.2:c.1502delG		NM_001008537.2	NEXMIF_v001	c.1502delG	n.2119del	c.1502del	p.(Gly501Valfs*4)	NEXMIF_v001:c.1502del	NEXMIF_v001:p.(Gly501Valfs*4)		NM_001008537.2	NP_001008537.1	NM_001008537.2(NEXMIF_v001):c.1502del	NM_001008537.2(NEXMIF_i001):p.(Gly501Valfs*4)
NC_000005.9(NM_133433.3):c.771+1G>A	(GenRecord): Mutation on splice site in gene NIPBL transcript 001.|(GenRecord): Mutation on splice site in gene NIPBL transcript 002 (selected).|(GenRecord): Mutation on splice site in gene NIPBL transcript 003.|(GenRecord): Mutation on splice site in gene NIPBL transcript 004.	NC_000005.9	NIPBL_v002	c.771+1G>A	g.36971139G>A	c.771+1G>A	p.(=)	NIPBL_v002:c.771+1G>A	NIPBL_v002:p.(=)		NM_133433.3	NP_597677.2	NC_000005.9(NIPBL_v001):c.771+1G>A|NC_000005.9(NIPBL_v002):c.771+1G>A|NC_000005.9(NIPBL_v003):c.771+1G>A|NC_000005.9(NIPBL_v004):c.411+1G>A|NC_000005.9(NIPBL_v005):c.-704G>A|NC_000005.9(NIPBL_v006):c.-11308G>A	NC_000005.9(NIPBL_i001):p.(=)|NC_000005.9(NIPBL_i002):p.(=)|NC_000005.9(NIPBL_i003):p.(=)|NC_000005.9(NIPBL_i004):p.(=)|NC_000005.9(NIPBL_i005):p.(=)|NC_000005.9(NIPBL_i006):p.(=)	NdeI	HpyCH4IV
NM_182925.4:c.89delC		NM_182925.4	FLT4_v001	c.89delC	n.168del	c.89del	p.(Pro30Argfs*3)	FLT4_v001:c.89del	FLT4_v001:p.(Pro30Argfs*3)		NM_182925.4	NP_891555.2	NM_182925.4(FLT4_v001):c.89del	NM_182925.4(FLT4_i001):p.(Pro30Argfs*3)
NM_021005.3:c.671T>A		NM_021005.3	NR2F2_v001	c.671T>A	n.1895T>A	c.671T>A	p.(Val224Asp)	NR2F2_v001:c.671T>A	NR2F2_v001:p.(Val224Asp)		NM_021005.3	NP_066285.1	NM_021005.3(NR2F2_v001):c.671T>A	NM_021005.3(NR2F2_i001):p.(Val224Asp)		BceAI,TaqI
NM_013275.5:c.5238_5239delGC		NM_013275.5	ANKRD11_v001	c.5238_5239delGC	n.5699_5700del	c.5238_5239del	p.(Pro1747Argfs*49)	ANKRD11_v001:c.5238_5239del	ANKRD11_v001:p.(Pro1747Argfs*49)		NM_013275.5	NP_037407.4	NM_013275.5(ANKRD11_v001):c.5238_5239del	NM_013275.5(ANKRD11_i001):p.(Pro1747Argfs*49)		AleI,MslI,MwoI
NC_000016.9(NM_002474.2):c.4578+1G>A	(GenRecord): Mutation on splice site in gene MYH11 transcript 001 (selected).|(GenRecord): Mutation on splice site in gene MYH11 transcript 002.|(GenRecord): Mutation on splice site in gene MYH11 transcript 003.|(GenRecord): Mutation on splice site in gene MYH11 transcript 004.	NC_000016.9	MYH11_v001	c.4578+1G>A	g.15815278C>T	c.4578+1G>A	p.(=)	MYH11_v001:c.4578+1G>A	MYH11_v001:p.(=)		NM_002474.2	NP_002465.1	NC_000016.9(NDE1_v001):n.*25791C>T|NC_000016.9(NDE1_v002):c.948-2770C>T|NC_000016.9(NDE1_v003):c.948-2770C>T|NC_000016.9(NDE1_v004):c.*33-2770C>T|NC_000016.9(NDE1_v005):c.*21599C>T|NC_000016.9(NDE1_v006):c.*21528C>T|NC_000016.9(NDE1_v007):c.*21812C>T|NC_000016.9(NDE1_v008):c.*24464C>T|NC_000016.9(MYH11_v001):c.4578+1G>A|NC_000016.9(MYH11_v002):c.4578+1G>A|NC_000016.9(MYH11_v003):c.4599+1G>A|NC_00…	|NC_000016.9(NDE1_i002):p.(=)|NC_000016.9(NDE1_i003):p.(=)|NC_000016.9(NDE1_i004):p.(=)|NC_000016.9(NDE1_i005):p.(=)|NC_000016.9(NDE1_i006):p.(=)|NC_000016.9(NDE1_i007):p.(=)|NC_000016.9(NDE1_i008):p.(=)|NC_000016.9(MYH11_i001):p.(=)|NC_000016.9(MYH11_i002):p.(=)|NC_000016.9(MYH11_i003):p.(=)|NC_000016.9(MYH11_i004):p.(=)|
NM_003482.3:c.15673C>T		NM_003482.3	KMT2D_v001	c.15673C>T	n.15673C>T	c.15673C>T	p.(Arg5225Cys)	KMT2D_v001:c.15673C>T	KMT2D_v001:p.(Arg5225Cys)		NM_003482.3	NP_003473.3	NM_003482.3(KMT2D_v001):c.15673C>T	NM_003482.3(KMT2D_i001):p.(Arg5225Cys)		Hpy99I
NM_015100.3:c.3403delG		NM_015100.3	POGZ_v001	c.3403delG	n.3718del	c.3403del	p.(Glu1135Argfs*3)	POGZ_v001:c.3403del	POGZ_v001:p.(Glu1135Argfs*3)		NM_015100.3	NP_055915.2	NM_015100.3(POGZ_v001):c.3403del	NM_015100.3(POGZ_i001):p.(Glu1135Argfs*3)		BaeI (2),MnlI
NM_002253.2:c.2638C>T		NM_002253.2	KDR_v001	c.2638C>T	n.2940C>T	c.2638C>T	p.(Arg880*)	KDR_v001:c.2638C>T	KDR_v001:p.(Arg880*)		NM_002253.2	NP_002244.1	NM_002253.2(KDR_v001):c.2638C>T	NM_002253.2(KDR_i001):p.(Arg880*)		SfaNI,TaqI
NM_001198.3:c.1824C>A		NM_001198.3	PRDM1_v001	c.1824C>A	n.2058C>A	c.1824C>A	p.(Cys608*)	PRDM1_v001:c.1824C>A	PRDM1_v001:p.(Cys608*)		NM_001198.3	NP_001189.2	NM_001198.3(PRDM1_v001):c.1824C>A	NM_001198.3(PRDM1_i001):p.(Cys608*)		HpyCH4V,MwoI
